# Supplementary material for: Structural and Functional Studies of S-(2-Carboxyethyl)-L-Cysteine and S-(2-Carboxyethyl)-l-Cysteine Sulfoxide
Source: Molecules. 2022 Aug 20;27(16):5317. doi: 10.3390/molecules27165317 (PMC9414067; doi:10.3390/molecules27165317)
Supplement: Supplementary file 1 [file molecules-27-05317-s001.zip]

Archive with 1 entries (1 files):
- molecules-1878636-supplementary.pdf
